# Supplementary material for: A Systematic Genotoxicity Assessment of a Suite of Metal Oxide Nanoparticles Reveals Their DNA Damaging and Clastogenic Potential
Source: Nanomaterials (Basel). 2024 Apr 24;14(9):743. doi: 10.3390/nano14090743 (PMC11085103; doi:10.3390/nano14090743)
Supplement: Supplementary file 1 [file nanomaterials-14-00743-s001.zip]

Archive with 2 entries (2 files):
- Supplementary File 1.xlsx
- Supplementary Information.pdf
